# Supplementary material for: Is Hip Muscle Strength Associated with Dynamic Knee Valgus in a Healthy Adult Population? A Systematic Review
Source: Int J Environ Res Public Health. 2021 Jul 19;18(14):7669. doi: 10.3390/ijerph18147669 (PMC8304771; doi:10.3390/ijerph18147669)
Supplement: Supplementary file 1 [file ijerph-18-07669-s001.zip]

Archive with 1 entries (1 files):
- ijerph-1270447-supplementary.pdf
